# Supplementary material for: Bacillus velezensis LG37: transcriptome profiling and functional verification of GlnK and MnrA in ammonia assimilation
Source: BMC Genomics. 2020 Mar 6;21:215. doi: 10.1186/s12864-020-6621-1 (PMC7060608; doi:10.1186/s12864-020-6621-1)
Supplement: Supplementary file 7 — Additional file 7 Table S4. Summary of assembly and prediction of LG37. [file 12864_2020_6621_MOESM7_ESM.xlsx]

## Sheet: protein.Ammonia-vs-Glutamine.qV
GO terms	Number of gene in GO term	Ratio	Ontology
Behavior	0	0	BP
Biological adhesion	1	0	BP
Biological phase	0	0	BP
Biological regulation	95	0.02	BP
Cell aggregation	0	0	BP
Cell killing	0	0	BP
Cellular component organization or biogenesis	48	0.01	BP
Cellular process	464	0.12	BP
Developmental process	47	0.01	BP
Growth	0	0	BP
Immune system process	0	0	BP
Localization	68	0.02	BP
Locomotion	13	0	BP
Metabolic process	420	0.11	BP
Multi-organism process	20	0.01	BP
Multicellular organismal process	2	0	BP
Negative regulation of biological process	9	0	BP
Positive regulation of biological process	2	0	BP
Regulation of biological process	89	0.02	BP
Reproduction	2	0	BP
Reproductive process	0	0	BP
Response to stimulus	65	0.02	BP
Rhythmic process	0	0	BP
Signaling	13	0	BP
Single-organism process	340	0.09	BP
D-alanyl carrier activity	0	0	MF
Antioxidant activity	4	0	MF
Binding	351	0.09	MF
Catalytic activity	383	0.1	MF
Chemoattractant activity	0	0	MF
Chemorepellent activity	0	0	MF
Electron carrier activity	4	0	MF
Metallochaperone activity	0	0	MF
Molecular function regulator	1	0	MF
Molecular transducer activity	12	0	MF
Morphogen activity	0	0	MF
Nucleic acid binding transcription factor activity	24	0.01	MF
Nutrient reservoir activity	0	0	MF
Protein tag	0	0	MF
Structural molecule activity	37	0.01	MF
Transcription factor activity, protein binding	7	0	MF
Translation regulator activity	0	0	MF
Transporter activity	37	0.01	MF
Cell	411	0.11	CC
Cell junction	0	0	CC
Cell part	411	0.11	CC
Extracellular matrix	0	0	CC
Extracellular matrix component	0	0	CC
Extracellular region	0	0	CC
Extracellular region part	0	0	CC
Macromolecular complex	69	0.02	CC
Membrane	163	0.04	CC
Membrane part	142	0.04	CC
Membrane-enclosed lumen	0	0	CC
Mitochondrion-associated adherens complex	0	0	CC
Nucleoid	0	0	CC
Organelle	46	0.01	CC
Organelle part	17	0	CC
Other organism	0	0	CC
Other organism part	0	0	CC
Symplast	0	0	CC
Synapse	0	0	CC
Synapse part	0	0	CC
Viral occlusion body	0	0	CC
Virion	0	0	CC
Virion part	0	0	CC
