# Supplementary material for: Bacillus velezensis LG37: transcriptome profiling and functional verification of GlnK and MnrA in ammonia assimilation
Source: BMC Genomics. 2020 Mar 6;21:215. doi: 10.1186/s12864-020-6621-1 (PMC7060608; doi:10.1186/s12864-020-6621-1)
Supplement: Supplementary file 8 — Additional file 8 Table S5. The candidate related genes of NH4+ metabolism. [file 12864_2020_6621_MOESM8_ESM.xlsx]

## Sheet: Additional file KEGG
ID	Description	GeneRatio	BgRatio	pvalue	p.adjust	qvalue	geneID	Count	Enrich.score
ko03010	Ribosome	36/352	60/1298	4.29513e-08	5.88432e-06	5.42542e-06	RBAM_RS00305/RBAM_RS00630/RBAM_RS00645/RBAM_RS00655/RBAM_RS00680/RBAM_RS00690/RBAM_RS00710/RBAM_RS00715/RBAM_RS00725/RBAM_RS00735/RBAM_RS00740/RBAM_RS00745/RBAM_RS00760/RBAM_RS00770/RBAM_RS00775/rpsN/RBAM_RS00780/RBAM_RS00785/RBAM_RS00790/RBAM_RS00795/RBAM_RS00800/RBAM_RS00830/RBAM_RS00835/RBAM_RS00840/RBAM_RS00875/RBAM_RS00880/RBAM_RS07815/RBAM_RS08155/RBAM_RS08250/RBAM_RS10465/RBAM_RS19415/RBAM…	36	2.2125
ko01110	Biosynthesis of secondary metabolites	108/352	292/1298	1.67343e-05	0.0011463	0.0010569	RBAM_RS00090/RBAM_RS00420/RBAM_RS00585/RBAM_RS00600/RBAM_RS00815/RBAM_RS01390/RBAM_RS01580/RBAM_RS01655/RBAM_RS02430/RBAM_RS03455/RBAM_RS03795/RBAM_RS04215/RBAM_RS04380/RBAM_RS04645/RBAM_RS05175/RBAM_RS05180/RBAM_RS05185/RBAM_RS05575/RBAM_RS07205/RBAM_RS07215/RBAM_RS07220/RBAM_RS07350/RBAM_RS07355/RBAM_RS07465/RBAM_RS07800/RBAM_RS07850/RBAM_RS07955/RBAM_RS08285/RBAM_RS09285/RBAM_RS09505/RBAM_RS09…	108	1.36387
ko01200	Carbon metabolism	46/352	107/1298	0.000157636	0.00709569	0.00654232	RBAM_RS00420/RBAM_RS00600/RBAM_RS01555/RBAM_RS01825/RBAM_RS02430/RBAM_RS05130/RBAM_RS05575/RBAM_RS07205/RBAM_RS07215/RBAM_RS07220/RBAM_RS07800/RBAM_RS07955/RBAM_RS09150/RBAM_RS09535/RBAM_RS09540/RBAM_RS09920/RBAM_RS10550/RBAM_RS10965/RBAM_RS11030/RBAM_RS11115/RBAM_RS11270/RBAM_RS11285/RBAM_RS11390/RBAM_RS11395/RBAM_RS12705/RBAM_RS12710/RBAM_RS12715/RBAM_RS13035/RBAM_RS13040/RBAM_RS13070/RBAM_RS13…	46	1.58528
ko01230	Biosynthesis of amino acids	51/352	123/1298	0.000207174	0.00709569	0.00654232	RBAM_RS00420/RBAM_RS00600/RBAM_RS01390/RBAM_RS01825/RBAM_RS05130/RBAM_RS05575/RBAM_RS07800/RBAM_RS08285/RBAM_RS08640/RBAM_RS09285/RBAM_RS09920/RBAM_RS10215/RBAM_RS10375/RBAM_RS10380/RBAM_RS10385/RBAM_RS10550/RBAM_RS10680/RBAM_RS12610/RBAM_RS12615/RBAM_RS12620/RBAM_RS12625/RBAM_RS12630/RBAM_RS12635/RBAM_RS12725/RBAM_RS13040/RBAM_RS13070/RBAM_RS13075/RBAM_RS13755/RBAM_RS13815/RBAM_RS14655/RBAM_RS14…	51	1.52896
ko00195	Photosynthesis	7/352	8/1298	0.000632788	0.0173384	0.0159862	RBAM_RS16950/RBAM_RS16955/RBAM_RS16960/RBAM_RS16970/RBAM_RS16975/RBAM_RS16980/RBAM_RS16985	7	3.22656
ko00290	Valine, leucine and isoleucine biosynthesis	9/352	13/1298	0.00176836	0.0403775	0.0372286	RBAM_RS01390/RBAM_RS09920/RBAM_RS11125/RBAM_RS12610/RBAM_RS12615/RBAM_RS12620/RBAM_RS12625/RBAM_RS12630/RBAM_RS12635	9	2.55288
ko01130	Biosynthesis of antibiotics	73/352	207/1298	0.00307323	0.0457855	0.0422148	RBAM_RS00090/RBAM_RS00420/RBAM_RS00585/RBAM_RS00815/RBAM_RS01390/RBAM_RS01655/RBAM_RS02430/RBAM_RS03455/RBAM_RS03795/RBAM_RS05130/RBAM_RS07205/RBAM_RS07215/RBAM_RS07220/RBAM_RS07700/RBAM_RS07800/RBAM_RS07955/RBAM_RS08285/RBAM_RS09150/RBAM_RS09285/RBAM_RS09505/RBAM_RS09535/RBAM_RS09540/RBAM_RS09920/RBAM_RS10215/RBAM_RS10375/RBAM_RS10380/RBAM_RS10385/RBAM_RS10550/RBAM_RS10680/RBAM_RS10965/RBAM_RS11…	73	1.30042
ko00270	Cysteine and methionine metabolism	20/352	42/1298	0.00310434	0.0457855	0.0422148	RBAM_RS00420/RBAM_RS00600/RBAM_RS01390/RBAM_RS01655/RBAM_RS05575/RBAM_RS06650/RBAM_RS06670/RBAM_RS06675/RBAM_RS06680/RBAM_RS08285/RBAM_RS10215/RBAM_RS12725/RBAM_RS12980/RBAM_RS13035/RBAM_RS13755/RBAM_RS13815/RBAM_RS14665/RBAM_RS17285/RBAM_RS18030/RBAM_RS18140	20	1.75595
ko01120	Microbial metabolism in diverse environments	69/352	194/1298	0.0031723	0.0457855	0.0422148	RBAM_RS00420/RBAM_RS00600/RBAM_RS01555/RBAM_RS01580/RBAM_RS01655/RBAM_RS01825/RBAM_RS03795/RBAM_RS04320/RBAM_RS05020/RBAM_RS05130/RBAM_RS05460/RBAM_RS05575/RBAM_RS06660/RBAM_RS07060/RBAM_RS07205/RBAM_RS07215/RBAM_RS07220/RBAM_RS07690/RBAM_RS07700/RBAM_RS07800/RBAM_RS07955/RBAM_RS08285/RBAM_RS08640/RBAM_RS09150/RBAM_RS09285/RBAM_RS09505/RBAM_RS09535/RBAM_RS09540/RBAM_RS10550/RBAM_RS10680/RBAM_RS10…	69	1.31153
ko00190	Oxidative phosphorylation	17/352	34/1298	0.003342	0.0457855	0.0422148	RBAM_RS07350/RBAM_RS07355/RBAM_RS12705/RBAM_RS12710/RBAM_RS12715/RBAM_RS16950/RBAM_RS16955/RBAM_RS16960/RBAM_RS16970/RBAM_RS16975/RBAM_RS16980/RBAM_RS16985/RBAM_RS17670/RBAM_RS17675/RBAM_RS17680/RBAM_RS17685/RBAM_RS17975	17	1.84375
ko00710	Carbon fixation in photosynthetic organisms	8/352	12/1298	0.00465652	0.0579948	0.053472	RBAM_RS07800/RBAM_RS13035/RBAM_RS15605/RBAM_RS15610/RBAM_RS15620/RBAM_RS17010/RBAM_RS17095/RBAM_RS17110	8	2.45833
ko00260	Glycine, serine and threonine metabolism	16/352	33/1298	0.0064664	0.0702841	0.0648029	RBAM_RS00090/RBAM_RS05130/RBAM_RS07220/RBAM_RS08285/RBAM_RS09920/RBAM_RS10550/RBAM_RS11115/RBAM_RS11390/RBAM_RS11395/RBAM_RS12725/RBAM_RS14655/RBAM_RS14660/RBAM_RS14665/RBAM_RS14910/RBAM_RS15600/RBAM_RS17000	16	1.78788
ko00020	Citrate cycle (TCA cycle)	13/352	25/1298	0.00666929	0.0702841	0.0648029	RBAM_RS07205/RBAM_RS07215/RBAM_RS07220/RBAM_RS07955/RBAM_RS09535/RBAM_RS09540/RBAM_RS11115/RBAM_RS12705/RBAM_RS12710/RBAM_RS12715/RBAM_RS13035/RBAM_RS13040/RBAM_RS15045	13	1.9175
ko00340	Histidine metabolism	10/352	18/1298	0.00958416	0.0937878	0.0864736	RBAM_RS03795/RBAM_RS09505/RBAM_RS16010/RBAM_RS16015/RBAM_RS16020/RBAM_RS16025/RBAM_RS16030/RBAM_RS16035/RBAM_RS16040/RBAM_RS16045	10	2.04861
ko01100	Metabolic pathways	195/352	650/1298	0.0113777	0.103916	0.0958119	RBAM_RS00090/RBAM_RS00100/RBAM_RS00185/RBAM_RS00420/RBAM_RS00440/RBAM_RS00445/RBAM_RS00585/RBAM_RS00595/RBAM_RS00600/RBAM_RS00815/RBAM_RS00845/RBAM_RS01390/RBAM_RS01410/RBAM_RS01515/RBAM_RS01580/RBAM_RS01655/RBAM_RS01825/RBAM_RS02135/RBAM_RS02430/RBAM_RS03275/RBAM_RS03455/RBAM_RS03545/RBAM_RS03795/RBAM_RS04320/RBAM_RS04350/RBAM_RS04380/RBAM_RS04510/RBAM_RS04940/RBAM_RS05130/RBAM_RS05175/RBAM_RS05…	195	1.10625
ko00660	C5-Branched dibasic acid metabolism	6/352	9/1298	0.0148851	0.127454	0.117514	RBAM_RS07955/RBAM_RS12610/RBAM_RS12615/RBAM_RS12620/RBAM_RS12635/RBAM_RS16550	6	2.45833
ko00860	Porphyrin and chlorophyll metabolism	10/352	20/1298	0.0236019	0.190204	0.17537	RBAM_RS04380/RBAM_RS05175/RBAM_RS05180/RBAM_RS05185/RBAM_RS07350/RBAM_RS07355/RBAM_RS12545/RBAM_RS12550/RBAM_RS12560/RBAM_RS12570	10	1.84375
ko00010	Glycolysis / Gluconeogenesis	18/352	47/1298	0.0593405	0.451647	0.416425	RBAM_RS01655/RBAM_RS03795/RBAM_RS07205/RBAM_RS07215/RBAM_RS07220/RBAM_RS09505/RBAM_RS10965/RBAM_RS11115/RBAM_RS13070/RBAM_RS13075/RBAM_RS14195/RBAM_RS15595/RBAM_RS15600/RBAM_RS15605/RBAM_RS15610/RBAM_RS15620/RBAM_RS17095/RBAM_RS17110	18	1.41223
ko01210	2-Oxocarboxylic acid metabolism	12/352	29/1298	0.0662209	0.453844	0.41845	RBAM_RS01390/RBAM_RS08285/RBAM_RS10215/RBAM_RS12610/RBAM_RS12615/RBAM_RS12620/RBAM_RS12625/RBAM_RS12630/RBAM_RS12635/RBAM_RS12725/RBAM_RS13040/RBAM_RS15715	12	1.52586
ko00030	Pentose phosphate pathway	11/352	26/1298	0.0662546	0.453844	0.41845	RBAM_RS01555/RBAM_RS01825/RBAM_RS07800/RBAM_RS11030/RBAM_RS13075/RBAM_RS14195/RBAM_RS15690/RBAM_RS17010/RBAM_RS17095/RBAM_RS17105/RBAM_RS17110	11	1.5601
ko00910	Nitrogen metabolism	9/352	21/1298	0.0862833	0.562896	0.518997	RBAM_RS06660/RBAM_RS08640/RBAM_RS09285/RBAM_RS10500/RBAM_RS14145/RBAM_RS14150/RBAM_RS17170/RBAM_RS17185/RBAM_RS17205	9	1.58036
ko01053	Biosynthesis of siderophore group nonribosomal peptides	4/352	7/1298	0.0912049	0.567958	0.523665	RBAM_RS14495/RBAM_RS14500/RBAM_RS14505/RBAM_RS14510	4	2.10714
ko00640	Propanoate metabolism	14/352	37/1298	0.0992048	0.590915	0.544832	RBAM_RS01655/RBAM_RS02430/RBAM_RS07220/RBAM_RS07955/RBAM_RS09150/RBAM_RS10965/RBAM_RS11100/RBAM_RS11105/RBAM_RS11110/RBAM_RS11115/RBAM_RS11145/RBAM_RS11150/RBAM_RS11285/RBAM_RS13080	14	1.39527
ko02040	Flagellar assembly	12/352	31/1298	0.105356	0.5927	0.546477	RBAM_RS06705/RBAM_RS06710/RBAM_RS08020/RBAM_RS16215/RBAM_RS16220/fliD/RBAM_RS16230/RBAM_RS16250/RBAM_RS16255/RBAM_RS16265/RBAM_RS16760/RBAM_RS16765	12	1.42742
ko00680	Methane metabolism	11/352	28/1298	0.108157	0.5927	0.546477	RBAM_RS01825/RBAM_RS05130/RBAM_RS10550/RBAM_RS10965/RBAM_RS13035/RBAM_RS13075/RBAM_RS15595/RBAM_RS15600/RBAM_RS17000/RBAM_RS17095/RBAM_RS17110	11	1.44866
ko00280	Valine, leucine and isoleucine degradation	11/352	29/1298	0.133784	0.678832	0.625892	RBAM_RS01390/RBAM_RS02430/RBAM_RS03795/RBAM_RS07220/RBAM_RS09150/RBAM_RS09505/RBAM_RS11100/RBAM_RS11105/RBAM_RS11110/RBAM_RS11115/RBAM_RS11125	11	1.39871
ko00720	Carbon fixation pathways in prokaryotes	11/352	29/1298	0.133784	0.678832	0.625892	RBAM_RS07955/RBAM_RS10965/RBAM_RS11270/RBAM_RS11285/RBAM_RS12705/RBAM_RS12710/RBAM_RS12715/RBAM_RS13035/RBAM_RS13040/RBAM_RS13080/RBAM_RS15045	11	1.39871
ko00785	Lipoic acid metabolism	2/352	3/1298	0.18053	0.708291	0.653054	RBAM_RS11375/RBAM_RS14695	2	2.45833
ko03013	RNA transport	2/352	3/1298	0.18053	0.708291	0.653054	RBAM_RS11020/RBAM_RS18635	2	2.45833
ko04724	Glutamatergic synapse	2/352	3/1298	0.18053	0.708291	0.653054	RBAM_RS01410/RBAM_RS08640	2	2.45833
ko04727	GABAergic synapse	2/352	3/1298	0.18053	0.708291	0.653054	RBAM_RS01410/RBAM_RS08640	2	2.45833
ko05111	Vibrio cholerae pathogenic cycle	2/352	3/1298	0.18053	0.708291	0.653054	RBAM_RS13815/RBAM_RS15730	2	2.45833
ko00051	Fructose and mannose metabolism	11/352	31/1298	0.193757	0.708291	0.653054	RBAM_RS03275/RBAM_RS04325/RBAM_RS07055/RBAM_RS07060/RBAM_RS13075/RBAM_RS14210/RBAM_RS14215/RBAM_RS15605/RBAM_RS17010/RBAM_RS17095/RBAM_RS17110	11	1.30847
ko00650	Butanoate metabolism	11/352	31/1298	0.193757	0.708291	0.653054	RBAM_RS03320/RBAM_RS09085/RBAM_RS11120/RBAM_RS11130/RBAM_RS12635/RBAM_RS12705/RBAM_RS12710/RBAM_RS12715/RBAM_RS14210/RBAM_RS14215/RBAM_RS16550	11	1.30847
ko00310	Lysine degradation	6/352	15/1298	0.197646	0.708291	0.653054	RBAM_RS03795/RBAM_RS04940/RBAM_RS05020/RBAM_RS09505/RBAM_RS09535/RBAM_RS09540	6	1.475
ko00620	Pyruvate metabolism	16/352	48/1298	0.203521	0.708291	0.653054	RBAM_RS01655/RBAM_RS03795/RBAM_RS07205/RBAM_RS07215/RBAM_RS07220/RBAM_RS09505/RBAM_RS10965/RBAM_RS11115/RBAM_RS11285/RBAM_RS12625/RBAM_RS13035/RBAM_RS13070/RBAM_RS13080/RBAM_RS13095/RBAM_RS15045/RBAM_RS17790	16	1.22917
ko00750	Vitamin B6 metabolism	3/352	6/1298	0.203891	0.708291	0.653054	RBAM_RS05130/RBAM_RS14660/RBAM_RS17600	3	1.84375
ko04922	Glucagon signaling pathway	3/352	6/1298	0.203891	0.708291	0.653054	RBAM_RS01655/RBAM_RS07205/RBAM_RS13070	3	1.84375
ko00261	Monobactam biosynthesis	4/352	9/1298	0.2068	0.708291	0.653054	RBAM_RS07700/RBAM_RS08285/RBAM_RS12725/RBAM_RS14485	4	1.63889
ko05230	Central carbon metabolism in cancer	4/352	9/1298	0.2068	0.708291	0.653054	RBAM_RS01410/RBAM_RS07205/RBAM_RS13070/RBAM_RS13075	4	1.63889
ko03060	Protein export	7/352	19/1298	0.235926	0.788338	0.726858	RBAM_RS00810/RBAM_RS01480/RBAM_RS01485/RBAM_RS03215/RBAM_RS03220/RBAM_RS05360/RBAM_RS16200	7	1.35855
ko03070	Bacterial secretion system	6/352	16/1298	0.248264	0.801611	0.739096	RBAM_RS00810/RBAM_RS01480/RBAM_RS01485/RBAM_RS03215/RBAM_RS03220/RBAM_RS16200	6	1.38281
ko00970	Aminoacyl-tRNA biosynthesis	9/352	26/1298	0.253298	0.801611	0.739096	RBAM_RS00465/RBAM_RS00595/RBAM_RS00605/RBAM_RS03545/RBAM_RS12285/RBAM_RS12290/RBAM_RS12810/RBAM_RS12950/RBAM_RS13590	9	1.27644
ko01054	Nonribosomal peptide structures	5/352	13/1298	0.261353	0.801611	0.739096	RBAM_RS01840/RBAM_RS01845/RBAM_RS01850/RBAM_RS09200/RBAM_RS09215	5	1.41827
ko00630	Glyoxylate and dicarboxylate metabolism	11/352	33/1298	0.263567	0.801611	0.739096	RBAM_RS00090/RBAM_RS07220/RBAM_RS08640/RBAM_RS09150/RBAM_RS11115/RBAM_RS11390/RBAM_RS11395/RBAM_RS13035/RBAM_RS14910/RBAM_RS15155/RBAM_RS17000	11	1.22917
ko00363	Bisphenol degradation	4/352	10/1298	0.275005	0.801611	0.739096	RBAM_RS01580/RBAM_RS14210/RBAM_RS14215/RBAM_RS17635	4	1.475
ko00480	Glutathione metabolism	4/352	10/1298	0.275005	0.801611	0.739096	RBAM_RS11030/RBAM_RS13040/RBAM_RS14535/RBAM_RS17285	4	1.475
ko04066	HIF-1 signaling pathway	3/352	7/1298	0.288405	0.811306	0.748035	RBAM_RS07205/RBAM_RS15595/RBAM_RS15620	3	1.58036
ko05134	Legionellosis	2/352	4/1298	0.297804	0.811306	0.748035	RBAM_RS12710/RBAM_RS16230	2	1.84375
ko00730	Thiamine metabolism	6/352	17/1298	0.302019	0.811306	0.748035	RBAM_RS04510/RBAM_RS05835/RBAM_RS05860/RBAM_RS11250/RBAM_RS12420/RBAM_RS17750	6	1.30147
ko03018	RNA degradation	6/352	17/1298	0.302019	0.811306	0.748035	RBAM_RS07125/RBAM_RS08390/RBAM_RS11825/RBAM_RS13075/RBAM_RS15595/RBAM_RS18080	6	1.30147
ko00780	Biotin metabolism	7/352	21/1298	0.334209	0.880512	0.811843	RBAM_RS02135/RBAM_RS05670/RBAM_RS05865/RBAM_RS09105/RBAM_RS09110/RBAM_RS09115/RBAM_RS10960	7	1.22917
ko00410	beta-Alanine metabolism	4/352	11/1298	0.346115	0.89461	0.824842	RBAM_RS02430/RBAM_RS03795/RBAM_RS09505/RBAM_RS17285	4	1.34091
ko00561	Glycerolipid metabolism	6/352	18/1298	0.357603	0.89461	0.824842	RBAM_RS00090/RBAM_RS01515/RBAM_RS03795/RBAM_RS07850/RBAM_RS09505/RBAM_RS11095	6	1.22917
ko00130	Ubiquinone and other terpenoid-quinone biosynthesis	5/352	15/1298	0.384802	0.89461	0.824842	RBAM_RS04215/RBAM_RS04645/RBAM_RS13850/RBAM_RS13865/RBAM_RS14505	5	1.22917
ko00625	Chloroalkane and chloroalkene degradation	5/352	15/1298	0.384802	0.89461	0.824842	RBAM_RS03795/RBAM_RS04320/RBAM_RS09505/RBAM_RS14210/RBAM_RS14215	5	1.22917
ko00471	D-Glutamine and D-glutamate metabolism	2/352	5/1298	0.411877	0.89461	0.824842	RBAM_RS01410/RBAM_RS12685	2	1.475
ko00591	Linoleic acid metabolism	2/352	5/1298	0.411877	0.89461	0.824842	RBAM_RS14210/RBAM_RS14215	2	1.475
ko00670	One carbon pool by folate	4/352	12/1298	0.417453	0.89461	0.824842	RBAM_RS03455/RBAM_RS11270/RBAM_RS11395/RBAM_RS17000	4	1.22917
ko00903	Limonene and pinene degradation	4/352	12/1298	0.417453	0.89461	0.824842	RBAM_RS01580/RBAM_RS03795/RBAM_RS09505/RBAM_RS17635	4	1.22917
ko00061	Fatty acid biosynthesis	9/352	30/1298	0.428204	0.89461	0.824842	RBAM_RS02135/RBAM_RS04350/RBAM_RS05200/RBAM_RS05670/RBAM_RS05865/RBAM_RS09080/RBAM_RS10960/RBAM_RS11285/RBAM_RS13080	9	1.10625
ko00590	Arachidonic acid metabolism	1/352	2/1298	0.468983	0.89461	0.824842	RBAM_RS04320	1	1.84375
ko00621	Dioxin degradation	1/352	2/1298	0.468983	0.89461	0.824842	RBAM_RS17310	1	1.84375
ko00622	Xylene degradation	1/352	2/1298	0.468983	0.89461	0.824842	RBAM_RS17310	1	1.84375
ko00643	Styrene degradation	1/352	2/1298	0.468983	0.89461	0.824842	RBAM_RS06660	1	1.84375
ko00950	Isoquinoline alkaloid biosynthesis	1/352	2/1298	0.468983	0.89461	0.824842	RBAM_RS10215	1	1.84375
ko04113	Meiosis - yeast	1/352	2/1298	0.468983	0.89461	0.824842	RBAM_RS18375	1	1.84375
ko04964	Proximal tubule bicarbonate reclamation	1/352	2/1298	0.468983	0.89461	0.824842	RBAM_RS01410	1	1.84375
ko05010	Alzheimer's disease	1/352	2/1298	0.468983	0.89461	0.824842	RBAM_RS15620	1	1.84375
ko05200	Pathways in cancer	1/352	2/1298	0.468983	0.89461	0.824842	RBAM_RS15045	1	1.84375
ko05206	MicroRNAs in cancer	1/352	2/1298	0.468983	0.89461	0.824842	RBAM_RS01410	1	1.84375
ko00380	Tryptophan metabolism	4/352	13/1298	0.486831	0.89461	0.824842	RBAM_RS03795/RBAM_RS06660/RBAM_RS09505/RBAM_RS09540	4	1.13462
ko00300	Lysine biosynthesis	5/352	17/1298	0.507216	0.89461	0.824842	RBAM_RS08285/RBAM_RS10680/RBAM_RS12725/RBAM_RS14665/RBAM_RS15715	5	1.08456
ko04122	Sulfur relay system	5/352	17/1298	0.507216	0.89461	0.824842	RBAM_RS05855/RBAM_RS07020/RBAM_RS12280/RBAM_RS12420/RBAM_RS16905	5	1.08456
ko00053	Ascorbate and aldarate metabolism	2/352	6/1298	0.51587	0.89461	0.824842	RBAM_RS03795/RBAM_RS09505	2	1.22917
ko00253	Tetracycline biosynthesis	2/352	6/1298	0.51587	0.89461	0.824842	RBAM_RS11285/RBAM_RS13080	2	1.22917
ko00460	Cyanoamino acid metabolism	2/352	6/1298	0.51587	0.89461	0.824842	RBAM_RS06660/RBAM_RS17000	2	1.22917
ko00624	Polycyclic aromatic hydrocarbon degradation	2/352	6/1298	0.51587	0.89461	0.824842	RBAM_RS01580/RBAM_RS17635	2	1.22917
ko00945	Stilbenoid, diarylheptanoid and gingerol biosynthesis	2/352	6/1298	0.51587	0.89461	0.824842	RBAM_RS01580/RBAM_RS17635	2	1.22917
ko00920	Sulfur metabolism	6/352	21/1298	0.52342	0.896357	0.826452	RBAM_RS00420/RBAM_RS00600/RBAM_RS05575/RBAM_RS07690/RBAM_RS07700/RBAM_RS15265	6	1.05357
ko00760	Nicotinate and nicotinamide metabolism	4/352	14/1298	0.552597	0.903925	0.83343	RBAM_RS10740/RBAM_RS12405/RBAM_RS12410/RBAM_RS12415	4	1.05357
ko04112	Cell cycle - Caulobacter	4/352	14/1298	0.552597	0.903925	0.83343	RBAM_RS07530/RBAM_RS07535/RBAM_RS12595/RBAM_RS15895	4	1.05357
ko00250	Alanine, aspartate and glutamate metabolism	9/352	33/1298	0.559316	0.903925	0.83343	RBAM_RS01410/RBAM_RS05615/RBAM_RS08640/RBAM_RS09285/RBAM_RS10215/RBAM_RS10500/RBAM_RS12415/RBAM_RS13750/RBAM_RS18685	9	1.00568
ko00740	Riboflavin metabolism	2/352	7/1298	0.606856	0.903925	0.83343	RBAM_RS10645/RBAM_RS17650	2	1.05357
ko01212	Fatty acid metabolism	10/352	38/1298	0.607463	0.903925	0.83343	RBAM_RS02135/RBAM_RS02430/RBAM_RS04350/RBAM_RS05200/RBAM_RS05670/RBAM_RS05865/RBAM_RS09080/RBAM_RS10960/RBAM_RS11285/RBAM_RS13080	10	0.970395
ko00791	Atrazine degradation	1/352	3/1298	0.61321	0.903925	0.83343	RBAM_RS16875	1	1.22917
ko04011	MAPK signaling pathway - yeast	1/352	3/1298	0.61321	0.903925	0.83343	RBAM_RS17790	1	1.22917
ko04070	Phosphatidylinositol signaling system	1/352	3/1298	0.61321	0.903925	0.83343	RBAM_RS07255	1	1.22917
ko04626	Plant-pathogen interaction	1/352	3/1298	0.61321	0.903925	0.83343	RBAM_RS16230	1	1.22917
ko05016	Huntington's disease	1/352	3/1298	0.61321	0.903925	0.83343	RBAM_RS11610	1	1.22917
ko05120	Epithelial cell signaling in Helicobacter pylori infection	1/352	3/1298	0.61321	0.903925	0.83343	RBAM_RS16875	1	1.22917
ko05152	Tuberculosis	1/352	3/1298	0.61321	0.903925	0.83343	RBAM_RS11825	1	1.22917
ko00900	Terpenoid backbone biosynthesis	4/352	15/1298	0.613613	0.903925	0.83343	RBAM_RS00585/RBAM_RS11250/RBAM_RS11255/RBAM_RS11630	4	0.983333
ko00790	Folate biosynthesis	5/352	20/1298	0.668463	0.965297	0.890016	RBAM_RS00435/RBAM_RS00440/RBAM_RS00445/RBAM_RS07020/RBAM_RS16905	5	0.921875
ko02030	Bacterial chemotaxis	6/352	24/1298	0.669366	0.965297	0.890016	RBAM_RS03800/RBAM_RS06705/RBAM_RS06710/RBAM_RS08075/RBAM_RS08140/RBAM_RS14120	6	0.921875
ko00330	Arginine and proline metabolism	6/352	25/1298	0.711163	0.974389	0.898399	RBAM_RS03795/RBAM_RS04940/RBAM_RS09505/RBAM_RS10215/RBAM_RS12980/RBAM_RS17285	6	0.885
ko02020	Two-component system	33/352	130/1298	0.71361	0.974389	0.898399	RBAM_RS01420/RBAM_RS03800/RBAM_RS06710/RBAM_RS07350/RBAM_RS08075/RBAM_RS08640/RBAM_RS09925/RBAM_RS10565/RBAM_RS10570/RBAM_RS12925/RBAM_RS12930/RBAM_RS12935/RBAM_RS12940/RBAM_RS13095/RBAM_RS14120/RBAM_RS14370/RBAM_RS19495/RBAM_RS15075/RBAM_RS15080/RBAM_RS15085/RBAM_RS15090/RBAM_RS15095/RBAM_RS15140/RBAM_RS15730/RBAM_RS16230/RBAM_RS16235/RBAM_RS16295/RBAM_RS16810/RBAM_RS17170/RBAM_RS17185/RBAM_RS17…	33	0.936058
ko00220	Arginine biosynthesis	5/352	21/1298	0.71379	0.974389	0.898399	RBAM_RS01410/RBAM_RS08640/RBAM_RS10215/RBAM_RS10500/RBAM_RS16875	5	0.877976
ko00401	Novobiocin biosynthesis	1/352	4/1298	0.718345	0.974389	0.898399	RBAM_RS10215	1	0.921875
ko00960	Tropane, piperidine and pyridine alkaloid biosynthesis	1/352	4/1298	0.718345	0.974389	0.898399	RBAM_RS10215	1	0.921875
ko05132	Salmonella infection	1/352	4/1298	0.718345	0.974389	0.898399	RBAM_RS16230	1	0.921875
ko04146	Peroxisome	3/352	13/1298	0.728977	0.979116	0.902758	RBAM_RS04320/RBAM_RS11610/RBAM_RS13040	3	0.850962
ko00360	Phenylalanine metabolism	2/352	9/1298	0.748662	0.995793	0.918134	RBAM_RS04940/RBAM_RS10215	2	0.819444
ko00450	Selenocompound metabolism	3/352	14/1298	0.777081	0.998755	0.920865	RBAM_RS07700/RBAM_RS14855/RBAM_RS18030	3	0.790179
ko03020	RNA polymerase	1/352	5/1298	0.794962	0.998755	0.920865	RBAM_RS00845	1	0.7375
ko04068	FoxO signaling pathway	1/352	5/1298	0.794962	0.998755	0.920865	RBAM_RS11610	1	0.7375
ko04211	Longevity regulating pathway - mammal	1/352	5/1298	0.794962	0.998755	0.920865	RBAM_RS11610	1	0.7375
ko00627	Aminobenzoate degradation	4/352	19/1298	0.801629	0.998755	0.920865	RBAM_RS01580/RBAM_RS06660/RBAM_RS14680/RBAM_RS17635	4	0.776316
ko00770	Pantothenate and CoA biosynthesis	4/352	20/1298	0.83492	0.998755	0.920865	RBAM_RS01390/RBAM_RS07465/RBAM_RS12630/RBAM_RS12635	4	0.7375
ko00473	D-Alanine metabolism	1/352	6/1298	0.850781	0.998755	0.920865	RBAM_RS04940	1	0.614583
ko03320	PPAR signaling pathway	1/352	6/1298	0.850781	0.998755	0.920865	RBAM_RS02430	1	0.614583
ko03030	DNA replication	3/352	17/1298	0.880827	0.998755	0.920865	RBAM_RS11700/RBAM_RS16730/RBAM_RS18950	3	0.650735
ko03430	Mismatch repair	3/352	17/1298	0.880827	0.998755	0.920865	RBAM_RS11260/RBAM_RS16730/RBAM_RS18950	3	0.650735
ko02060	Phosphotransferase system (PTS)	4/352	22/1298	0.887611	0.998755	0.920865	RBAM_RS06835/RBAM_RS07060/RBAM_RS17615/RBAM_RS17860	4	0.670455
ko00562	Inositol phosphate metabolism	2/352	13/1298	0.905587	0.998755	0.920865	RBAM_RS07255/RBAM_RS15605	2	0.567308
ko00400	Phenylalanine, tyrosine and tryptophan biosynthesis	4/352	23/1298	0.907981	0.998755	0.920865	RBAM_RS10215/RBAM_RS10375/RBAM_RS10380/RBAM_RS10385	4	0.641304
ko00564	Glycerophospholipid metabolism	4/352	23/1298	0.907981	0.998755	0.920865	RBAM_RS07850/RBAM_RS10445/RBAM_RS11095/RBAM_RS13725	4	0.641304
ko00072	Synthesis and degradation of ketone bodies	1/352	8/1298	0.921036	0.998755	0.920865	RBAM_RS09085	1	0.460938
ko00430	Taurine and hypotaurine metabolism	1/352	8/1298	0.921036	0.998755	0.920865	RBAM_RS10500	1	0.460938
ko00983	Drug metabolism - other enzymes	1/352	8/1298	0.921036	0.998755	0.920865	RBAM_RS11740	1	0.460938
ko00040	Pentose and glucuronate interconversions	4/352	24/1298	0.925014	0.998755	0.920865	RBAM_RS03795/RBAM_RS07800/RBAM_RS09505/RBAM_RS14105	4	0.614583
ko00350	Tyrosine metabolism	2/352	14/1298	0.927004	0.998755	0.920865	RBAM_RS05460/RBAM_RS10215	2	0.526786
ko00230	Purine metabolism	13/352	68/1298	0.956085	0.998755	0.920865	RBAM_RS00100/RBAM_RS00105/RBAM_RS00815/RBAM_RS00845/RBAM_RS03455/RBAM_RS07700/RBAM_RS10740/RBAM_RS10810/RBAM_RS12670/RBAM_RS13070/RBAM_RS16875/RBAM_RS17815/RBAM_RS18685	13	0.704963
ko00362	Benzoate degradation	1/352	10/1298	0.958262	0.998755	0.920865	RBAM_RS17310	1	0.36875
ko00521	Streptomycin biosynthesis	1/352	10/1298	0.958262	0.998755	0.920865	RBAM_RS07255	1	0.36875
ko00240	Pyrimidine metabolism	9/352	51/1298	0.96164	0.998755	0.920865	RBAM_RS00100/RBAM_RS00185/RBAM_RS00845/RBAM_RS05615/RBAM_RS07665/RBAM_RS07670/RBAM_RS07675/RBAM_RS10740/RBAM_RS11740	9	0.650735
ko00071	Fatty acid degradation	3/352	22/1298	0.962089	0.998755	0.920865	RBAM_RS02430/RBAM_RS03795/RBAM_RS09505	3	0.502841
ko01501	beta-Lactam resistance	2/352	17/1298	0.966992	0.998755	0.920865	RBAM_RS05735/RBAM_RS17290	2	0.433824
ko01040	Biosynthesis of unsaturated fatty acids	1/352	11/1298	0.969669	0.998755	0.920865	RBAM_RS10960	1	0.335227
ko00052	Galactose metabolism	3/352	24/1298	0.976661	0.998755	0.920865	RBAM_RS13075/RBAM_RS17700/RBAM_RS18015	3	0.460938
ko00550	Peptidoglycan biosynthesis	3/352	24/1298	0.976661	0.998755	0.920865	RBAM_RS16930/RBAM_RS17100/RBAM_RS17290	3	0.460938
ko01220	Degradation of aromatic compounds	1/352	12/1298	0.977965	0.998755	0.920865	RBAM_RS17310	1	0.307292
ko03410	Base excision repair	1/352	12/1298	0.977965	0.998755	0.920865	RBAM_RS17575	1	0.307292
ko03440	Homologous recombination	2/352	19/1298	0.980842	0.998755	0.920865	RBAM_RS16730/RBAM_RS18950	2	0.388158
ko00520	Amino sugar and nucleotide sugar metabolism	7/352	49/1298	0.990706	0.998755	0.920865	RBAM_RS03275/RBAM_RS14195/RBAM_RS16930/RBAM_RS17100/RBAM_RS17530/RBAM_RS17700/RBAM_RS18015	7	0.526786
ko00500	Starch and sucrose metabolism	3/352	28/1298	0.991464	0.998755	0.920865	RBAM_RS03275/RBAM_RS14195/RBAM_RS17615	3	0.395089
ko02010	ABC transporters	10/352	112/1298	1	1	0.922013	RBAM_RS01570/RBAM_RS02040/RBAM_RS05280/RBAM_RS05735/RBAM_RS06540/RBAM_RS14525/btuC/RBAM_RS15120/RBAM_RS15170/RBAM_RS15210	10	0.329241
